# Supplementary material for: Real-Time Observation of Nanoscale Kink Band Mediated Plasticity in Ion-Irradiated Graphite: An In Situ TEM Study
Source: Materials (Basel). 2024 Feb 15;17(4):895. doi: 10.3390/ma17040895 (PMC10890612; doi:10.3390/ma17040895)
Supplement: Supplementary file 1 [file materials-17-00895-s001.zip]

Archive with 1 entries (1 files):
- materials-2855820-supplementary.mp4
